# Supplementary material for: The impact of liquefaction disaster on farming systems at agriculture land based on technical and psychosocial perspectives
Source: PLoS One. 2021 Jan 25;16(1):e0245591. doi: 10.1371/journal.pone.0245591 (PMC7834136; doi:10.1371/journal.pone.0245591)
Supplement: S1 Data — (ZIP) [file pone.0245591.s001.zip › Research Map.kml]

<?xml version="1.0" encoding="UTF-8"?>
<kml xmlns="http://www.opengis.net/kml/2.2">
  <Document>
    <name>Peta Jono Oge</name>
    <description>Peta Gempa</description>
    <Style id="icon-1899-0288D1-nodesc-normal">
      <IconStyle>
        <color>ffd18802</color>
        <scale>1</scale>
        <Icon>
          <href>https://www.gstatic.com/mapspro/images/stock/503-wht-blank_maps.png</href>
        </Icon>
        <hotSpot x="32" xunits="pixels" y="64" yunits="insetPixels"/>
      </IconStyle>
      <LabelStyle>
        <scale>0</scale>
      </LabelStyle>
      <BalloonStyle>
        <text><![CDATA[<h3>$[name]</h3>]]></text>
      </BalloonStyle>
    </Style>
    <Style id="icon-1899-0288D1-nodesc-highlight">
      <IconStyle>
        <color>ffd18802</color>
        <scale>1</scale>
        <Icon>
          <href>https://www.gstatic.com/mapspro/images/stock/503-wht-blank_maps.png</href>
        </Icon>
        <hotSpot x="32" xunits="pixels" y="64" yunits="insetPixels"/>
      </IconStyle>
      <LabelStyle>
        <scale>1</scale>
      </LabelStyle>
      <BalloonStyle>
        <text><![CDATA[<h3>$[name]</h3>]]></text>
      </BalloonStyle>
    </Style>
    <StyleMap id="icon-1899-0288D1-nodesc">
      <Pair>
        <key>normal</key>
        <styleUrl>#icon-1899-0288D1-nodesc-normal</styleUrl>
      </Pair>
      <Pair>
        <key>highlight</key>
        <styleUrl>#icon-1899-0288D1-nodesc-highlight</styleUrl>
      </Pair>
    </StyleMap>
    <Style id="poly-3949AB-1200-77-nodesc-normal">
      <LineStyle>
        <color>ffab4939</color>
        <width>1.2</width>
      </LineStyle>
      <PolyStyle>
        <color>4dab4939</color>
        <fill>1</fill>
        <outline>1</outline>
      </PolyStyle>
      <BalloonStyle>
        <text><![CDATA[<h3>$[name]</h3>]]></text>
      </BalloonStyle>
    </Style>
    <Style id="poly-3949AB-1200-77-nodesc-highlight">
      <LineStyle>
        <color>ffab4939</color>
        <width>1.8</width>
      </LineStyle>
      <PolyStyle>
        <color>4dab4939</color>
        <fill>1</fill>
        <outline>1</outline>
      </PolyStyle>
      <BalloonStyle>
        <text><![CDATA[<h3>$[name]</h3>]]></text>
      </BalloonStyle>
    </Style>
    <StyleMap id="poly-3949AB-1200-77-nodesc">
      <Pair>
        <key>normal</key>
        <styleUrl>#poly-3949AB-1200-77-nodesc-normal</styleUrl>
      </Pair>
      <Pair>
        <key>highlight</key>
        <styleUrl>#poly-3949AB-1200-77-nodesc-highlight</styleUrl>
      </Pair>
    </StyleMap>
    <Style id="poly-A52714-1200-77-nodesc-normal">
      <LineStyle>
        <color>ff1427a5</color>
        <width>1.2</width>
      </LineStyle>
      <PolyStyle>
        <color>4d1427a5</color>
        <fill>1</fill>
        <outline>1</outline>
      </PolyStyle>
      <BalloonStyle>
        <text><![CDATA[<h3>$[name]</h3>]]></text>
      </BalloonStyle>
    </Style>
    <Style id="poly-A52714-1200-77-nodesc-highlight">
      <LineStyle>
        <color>ff1427a5</color>
        <width>1.8</width>
      </LineStyle>
      <PolyStyle>
        <color>4d1427a5</color>
        <fill>1</fill>
        <outline>1</outline>
      </PolyStyle>
      <BalloonStyle>
        <text><![CDATA[<h3>$[name]</h3>]]></text>
      </BalloonStyle>
    </Style>
    <StyleMap id="poly-A52714-1200-77-nodesc">
      <Pair>
        <key>normal</key>
        <styleUrl>#poly-A52714-1200-77-nodesc-normal</styleUrl>
      </Pair>
      <Pair>
        <key>highlight</key>
        <styleUrl>#poly-A52714-1200-77-nodesc-highlight</styleUrl>
      </Pair>
    </StyleMap>
    <Folder>
      <name>Lapisan tanpa judul</name>
      <Placemark>
        <name>Jono Oge Regency</name>
        <styleUrl>#icon-1899-0288D1-nodesc</styleUrl>
        <Point>
          <coordinates>
            119.9089043,-0.9782995,0
          </coordinates>
        </Point>
      </Placemark>
      <Placemark>
        <name>Jono Oge Regency</name>
        <styleUrl>#poly-3949AB-1200-77-nodesc</styleUrl>
        <Polygon>
          <outerBoundaryIs>
            <LinearRing>
              <tessellate>1</tessellate>
              <coordinates>
                119.9046517,-0.9750803,0
                119.9016048,-0.9767967,0
                119.9018193,-0.978556,0
                119.9021627,-0.979972,0
                119.9008752,-0.9823749,0
                119.9010039,-0.9830185,0
                119.9035359,-0.9844345,0
                119.9071408,-0.9848207,0
                119.9121619,-0.9849065,0
                119.9160243,-0.9834905,0
                119.9185563,-0.9801436,0
                119.9193288,-0.9759814,0
                119.9155522,-0.9733639,0
                119.9088575,-0.9740076,0
                119.9046517,-0.9750803,0
              </coordinates>
            </LinearRing>
          </outerBoundaryIs>
        </Polygon>
      </Placemark>
      <Placemark>
        <name>Petobo Regency</name>
        <styleUrl>#poly-A52714-1200-77-nodesc</styleUrl>
        <Polygon>
          <outerBoundaryIs>
            <LinearRing>
              <tessellate>1</tessellate>
              <coordinates>
                119.9212928,-0.9279044,0
                119.9181385,-0.9290415,0
                119.9180098,-0.9329678,0
                119.918911,-0.9372158,0
                119.9217863,-0.937366,0
                119.925005,-0.9372802,0
                119.9292321,-0.9367224,0
                119.9339314,-0.9353063,0
                119.9326225,-0.9307794,0
                119.9271078,-0.9276041,0
                119.9230738,-0.9277757,0
                119.9212928,-0.9279044,0
              </coordinates>
            </LinearRing>
          </outerBoundaryIs>
        </Polygon>
      </Placemark>
      <Placemark>
        <name>Petobo</name>
        <styleUrl>#icon-1899-0288D1-nodesc</styleUrl>
        <Point>
          <coordinates>
            119.9220112,-0.9299859,0
          </coordinates>
        </Point>
      </Placemark>
    </Folder>
    <Folder>
      <name>Lapisan tanpa judul</name>
    </Folder>
    <Folder>
      <name>Lapisan tanpa judul</name>
    </Folder>
  </Document>
</kml>
