# Supplementary material for: The impact of liquefaction disaster on farming systems at agriculture land based on technical and psychosocial perspectives
Source: PLoS One. 2021 Jan 25;16(1):e0245591. doi: 10.1371/journal.pone.0245591 (PMC7834136; doi:10.1371/journal.pone.0245591)
Supplement: S1 Data — (ZIP) [file pone.0245591.s001.zip › Support Data Figure 4.xlsx]

## Sheet: Sheet1
	Perlakuan	pH H20
		A0	A1	A2	A3
	0	5.37667	5.61	5.91333	5.94		SP-36 (0 kg ha-1)
	10	5.52	5.81	6.09	6.22333		SP-36 (100 kg ha-1)
	25	5.68	5.88333	6.23	6.28		SP-36 (200 kg ha-1)
	40	5.83	5.98	6.32	6.42		SP-36 (300 kg ha-1)
	P-Tersedia
	0	11.4446	13.6713	16.4513	19.2413
	10	13.8613	16.1913	18.0913	25.1813
	25	15.6813	17.6613	21.1313	27.5513
	40	16.5513	18.5313	22.5613	30.1913
	P-Total
	0	26.193	30.563	34.303	37.953
	10	29.153	34.023	37.203	40.643
	25	31.803	35.733	39.833	46.783
	40	34.243	37.583	42.963	54.653
	Hasil
	0	4.44413	5.26987	5.41457	5.67177
	10	5.18773	5.55507	5.9307	6.24333
	25	5.5805	6.026	6.39223	6.5398
	40	6.07917	6.2131	6.4951	7.19853
