# Supplementary material for: The impact of liquefaction disaster on farming systems at agriculture land based on technical and psychosocial perspectives
Source: PLoS One. 2021 Jan 25;16(1):e0245591. doi: 10.1371/journal.pone.0245591 (PMC7834136; doi:10.1371/journal.pone.0245591)
Supplement: S1 File — (ZIP) [file pone.0245591.s002.zip]

Archive with 5 entries (5 files):
- content-permission-form Figure 1.pdf
- content-permission-form Figure 2.pdf
- Support Data Figure 1.zip
- Support Data Figure 4.xlsx
- Support Data Table 3 dan Table 4.docx
